# Supplementary material for: Rhein–Amino Acid Ester Conjugates as Potential Antifungal Agents: Synthesis and Biological Evaluation
Source: Molecules. 2023 Feb 22;28(5):2074. doi: 10.3390/molecules28052074 (PMC10004406; doi:10.3390/molecules28052074)
Supplement: Supplementary file 1 [file molecules-28-02074-s001.zip]

Archive with 1 entries (1 files):
- molecules-2183171-supplementary.pdf
